# Supplementary material for: Identification of an Immunodominant B-Cell Epitope in African Swine Fever Virus p30 Protein and Evidence of p30 Antibody-Mediated Antibody Dependent Cellular Cytotoxicity
Source: Viruses. 2024 May 10;16(5):758. doi: 10.3390/v16050758 (PMC11125664; doi:10.3390/v16050758)
Supplement: Supplementary file 1 [file viruses-16-00758-s001.zip]

Archive with 1 entries (1 files):
- viruses-2931828-supplementary.pdf
